# Supplementary material for: Combined KRAS-MAPK pathway inhibitors and HER2-directed drug conjugate is efficacious in pancreatic cancer
Source: Nat Commun. 2024 Mar 20;15:2503. doi: 10.1038/s41467-024-46811-w (PMC10954758; doi:10.1038/s41467-024-46811-w)
Supplement: Supplementary file 4 — Source Data [file 41467_2024_46811_MOESM4_ESM.xlsx]

## Sheet: Fig.1a
								Western blots showing dose-dependent increases in phosphorylated ERK1/2, p90RSK, and cleaved caspase-3 levels in PDAC cells treated with the indicated concentrations of gemcitabine for 24 hours
								Note:The same blot used for p-p90RSK was also used for p90RSK after stripping, unless the band was too strong to do so. The same applies to p-ERK1/2 and ERK1/2

## Sheet: Fig.1b
	Western blots showing changes in p-ERK1/2, p-AKT(S473), and cleaved caspase-3 levels after treatment with the indicated agents for 24 h.

## Sheet: Fig.1d
		Growth kinetics of subcutaneous Pa01c and Pa02c xenograft tumours treated as indicated when the tumour volume reached ~100mm3
	Pa01c
	Days after treatment	Vehicle				GEM Paclitaxel						Ulixertinib						Ulixertinib GEM Paclitaxel
	1	82.5	138.9	136.8	212.5	103.8	102.1	100.9	152.1	67.5	167.4	176.4	104.4	68.8	Injected, no tumor palpated			174.9	85	108.8	61.4	117	105.9
	4	135	176.4	213.2	348.5	125.4	108.9	104.4	189.2	68.8	176.8	197	139.5	156.6				254	156.3	124.7	54.6	191.1	126
	8	278.4	332.8	298.1	364.4	220.6	161.6	111.4	285.8	94.8	178.7	228.1	141.4	203.4				255.8	159	121.6	55.6	231	131.4
	11	284.8	372.6	359.5	550	282	275.2	142.9	285.9	117	214.2	267.2	136.8	320				271.5	168.3	118.8	55.2	228.1	0
	15	309.3	428.7	278.4	624.2	378.9	219.6	146.1	384.8	178.9	215.5	320	149.9	414.7				247.8	169	117.2	47.6	267.2	139.5
	18	313.6	470.6	313.6	713.9	404.6	257	171.6	370.9	265.6	182.6	453.6	329.1	489.8				246.2	169.1	117	47.6	386	203.4
	22	431.7	513.4	396.9	786.5	423.9	379.5	172.7	460.3	313.6	169.2	590.6	404	682.3				316.9	169.5	136.5	126	413.1	0
	25	565	441.1	560	1008	581	405	283	594.1	413.1	242.6	655	553.8	732.1				489.8	172.4	139.3	243.1	619	0
	29	744.2	639.8	752.6	1044	673.3	474	377.2	620.6	582.6	232.8	865.2	629.4	842.8				510	268.8	196	294.4	696.6	565
	32	1135.1	950.4	1029.6	1284.4	798.6	639.8	484.3	784	732.1	326.4	798.6	821.6	1064.2				677.6	396.9	256	560	756.3	0
	36	1343.6	1263.2	1291.3	1309.8	950.4	982.3	547.4	842.8	950.4	537.8	1064.2	1245.8	1264.7				665.3	441.1	313.6	726	802.8	676
	39	1481.4	1687	1666.6	1533.3	1208.4	1208.4	885.6	1029.6	950.4	724.7	1344.4	1574.6	1687				683.7	578.2	326.4	865.2	784	682.3
	Pa02c
	Days after treatment	Vehicle						GEM Paclitaxel						Ulixertinib						Ulixertinib GEM Paclitaxel
	1	162	162.662	144.15	262.808			187.272	80.0565	75	50.4225	210.826	152.806	195.272	156.6	196	186.2			179.562	96.228	143.65	144	270.4	108
	4	290.521	270.738	199.761	334.116			190.44	66.25	76.25	42.527	216.562	153.6	370.881	105.338	313.6	203.35			393.576	120.6	146.456	43.56	238.205	43.56
	8	587.826	305.087	204.25	308.93			193.027	103.68	87.725	52.65	259.2	166.887	560	70	361.25	200.9			264.375	78.732	62.5	226.482	254.634	28.749
	11	798.6	344.389	209.202	278.4			274.36	326.095	108	68.75	87.5	239.447	856.326	19.35	561.055	382.235			331.33	506.626	62.5	239.447	101.338	370.56
	15	730	405	288	405			355.008	433.5	220.5	203.35	324	258.75	870.902	92.5	612.06	453.6			257.032	179.562	364.5	258.75	108.192	453.024
	18	883.3	453.6	242.811	639.45			388.29	506.626	526.904	297.6	380.926	262.808	1064.21	265.6	691.866	652.864			258.75	242.811	380.926	259.361	128.375	816.75
	22	1066.21	515	355.2	1226.56			484.344	579.784	701.8	413.1	445.5	327.228	1324.22	376.65	865.15	778.909			274.36	340.918	479.859	295.082	175.071	592.961
	25	1487.2	738.1	477.9	1298			496.86	831.67	885.6	738.1	581.042	435.896	1461.18	409.05	1339.2	798.6			355.008	433.5	595	228.245	182.272	659.495
	29	1504.16	973.626	629.442	1306.32			668.367	912.984	1208.35	732.05	629.442	329.6	1758.57	798.6	1546.66	1029.6			388.29	506.626	525.819	235.886	201.772	663.065
	32	1506.31	1341.65	950.4	1485.34			713.9	837.9	1321.4	936	798.6	453.6	2095.11	1029.6	1689.06	1115.4			484.344	579.784	472.726	254.634	268.192	705.499
	36	1536.8	1687.04	1208.35	1724.05			836.37	893.025	1306.32	865.15	842.754	700.194		1284.4	1858.95	1441.73			496.86	772.265	478.325	500	419.05	745.902
	39	1871.22	2205.59	1509.2	1968.75			950.4	973.165	1485.34	950.4	950.4	1208.35		1597.4	2117.22	2284.93			568.458	786.5	460.275	605	739.572	780.322

## Sheet: Fig.1e & f
		RPPA data in Pa01c and HPAC cells treated with ulixertinib or trametinib for 24 h
		Antibody Name	14-3-3-beta	14-3-3-epsilon	14-3-3-zeta	4E-BP1	4E-BP1_pS65	4E-BP1_pT37_T46	53BP1	A-Raf	A-Raf_pS299	ACC1	ACC_pS79	AceCS1	ACLY_pS455	ACSL1	ACVRL1	ADAR1	Akt	Akt1	Akt1_pS473	Akt2	Akt2_pS474	Akt_pS473	Akt_pT308	Ambra1_pS52	AMPK-a2_pS345	AMPKa	AMPKa_pT172	Annexin-I	Annexin-VII	AR	ARID1A	ASNS	Atg3	Atg4B	Atg5	Atg7	ATM	ATM_pS1981	ATP5A	ATP5H	ATR	ATRX	ATR_pS428	Aurora-A	Aurora-ABC_pT288_pT232_pT198	Aurora-B	Axl
		Antibody Origin	R	M	R	R	R	R	R	R	R	R	R	R	R	R	R	M	R	R	R	R	R	R	R	R	R	R	R	M	M	R	R	R	R	R	R	R	R	R	M	R	R	R	R	R	R	R	R
		Gene Name	YWHAB	YWHAE	YWHAZ	EIF4EBP1	EIF4EBP1	EIF4EBP1	TP53BP1	ARAF	ARAF	ACACA-B	ACACA-B	ACSS2	ACLY	ACSL1	ACVRL1	ADAR	AKT1/2/3	AKT1	AKT1	AKT2	AKT2	AKT1/2/3	AKT1/2/3	AMBRA1	PRKAA2	PRKAA1-2	PRKAA1-2	ANXA1	ANXA7	AR	ARID1A	ASNS	ATG3	ATG4B	ATG5	ATG7	ATM	ATM	ATP5F1A	ATP5PD	ATR	ATRX	ATR	AURKA	AURKA-C	AURKB	AXL
		Validation Status	V	C	V	V	V	V	V	V	C	C	V	V	V	V	C	V	V	V	V	V	C	V	V	C	V	C	C	V	V	V	C	V	V	C	C	V	V	V	C	V	V	C	C	C	C	V	V
		Slide Id	GBL1128771	GBL1128918	GBL1128858	GBL1128475	GBL1128476	GBL1128477	GBL1128557	GBL1128959	GBL1128842	GBL1128479	GBL1128478	GBL1128767	GBL1128764	GBL1128763	GBL1128817	GBL1128891	GBL1128573	GBL1128716	GBL1128714	GBL1128687	GBL1128715	GBL1128498	GBL1128591	GBL1128864	GBL1128627	GBL1128480	GBL1128481	GBL1128894	GBL1128889	GBL1128734	GBL1128638	GBL1128642	GBL1128654	GBL1128681	GBL1128682	GBL1128655	GBL1128629	GBL1128814	GBL1128928	GBL1128818	GBL1128820	GBL1128646	GBL1128686	GBL1128751	GBL1128752	GBL1128844	GBL1128968
		Antibody Name in Heatmap	14-3-3-beta-R-V	14-3-3-epsilon-M-C	14-3-3-zeta-R-V	4E-BP1-R-V	4E-BP1_pS65-R-V	4E-BP1_pT37_T46-R-V	53BP1-R-V	A-Raf-R-V	A-Raf_pS299-R-C	ACC1-R-C	ACC_pS79-R-V	AceCS1-R-V	ACLY_pS455-R-V	ACSL1-R-V	ACVRL1-R-C	ADAR1-M-V	Akt-R-V	Akt1-R-V	Akt1_pS473-R-V	Akt2-R-V	Akt2_pS474-R-C	Akt_pS473-R-V	Akt_pT308-R-V	Ambra1_pS52-R-C	AMPK-a2_pS345-R-V	AMPKa-R-C	AMPKa_pT172-R-C	Annexin-I-M-V	Annexin-VII-M-V	AR-R-V	ARID1A-R-C	ASNS-R-V	Atg3-R-V	Atg4B-R-C	Atg5-R-C	Atg7-R-V	ATM-R-V	ATM_pS1981-R-V	ATP5A-M-C	ATP5H-R-V	ATR-R-V	ATRX-R-C	ATR_pS428-R-C	Aurora-A-R-C	Aurora-ABC_pT288_pT232_pT198-R-C	Aurora-B-R-V	Axl-R-V
		Antigen Id	AGID00100	AGID00111	AGID00101	AGID00001	AGID00002	AGID00003	AGID00120	AGID00194	AGID02191	AGID00005	AGID00004	AGID00408	AGID02114	AGID00404	AGID02144	AGID00186	AGID00146	AGID00348	AGID00346	AGID00316	AGID00347	AGID00028	AGID00170	AGID00287	AGID00236	AGID00006	AGID00007	AGID00193	AGID00166	AGID00371	AGID00260	AGID00264	AGID00276	AGID00309	AGID00310	AGID00277	AGID00242	AGID02142	AGID00217	AGID02145	AGID02150	AGID00268	AGID00315	AGID00391	AGID00392	AGID02195	AGID00215
		Slide no.	1	2	3	4	5	6	7	8	9	10	11	12	13	14	15	16	17	18	19	20	21	22	23	24	25	26	27	28	29	30	31	32	33	34	35	36	37	38	39	40	41	42	43	44	45	46	47
	Sample description	Sample Type	14-3-3-beta-R-V	14-3-3-epsilon-M-C	14-3-3-zeta-R-V	4E-BP1-R-V	4E-BP1_pS65-R-V	4E-BP1_pT37_T46-R-V	53BP1-R-V	A-Raf-R-V	A-Raf_pS299-R-C	ACC1-R-C	ACC_pS79-R-V	AceCS1-R-V	ACLY_pS455-R-V	ACSL1-R-V	ACVRL1-R-C	ADAR1-M-V	Akt-R-V	Akt1-R-V	Akt1_pS473-R-V	Akt2-R-V	Akt2_pS474-R-C	Akt_pS473-R-V	Akt_pT308-R-V	Ambra1_pS52-R-C	AMPK-a2_pS345-R-V	AMPKa-R-C	AMPKa_pT172-R-C	Annexin-I-M-V	Annexin-VII-M-V	AR-R-V	ARID1A-R-C	ASNS-R-V	Atg3-R-V	Atg4B-R-C	Atg5-R-C	Atg7-R-V	ATM-R-V	ATM_pS1981-R-V	ATP5A-M-C	ATP5H-R-V	ATR-R-V	ATRX-R-C	ATR_pS428-R-C	Aurora-A-R-C	Aurora-ABC_pT288_pT232_pT198-R-C	Aurora-B-R-V	Axl-R-V
			RawLog2	RawLog2	RawLog2	RawLog2	RawLog2	RawLog2	RawLog2	RawLog2	RawLog2	RawLog2	RawLog2	RawLog2	RawLog2	RawLog2	RawLog2	RawLog2	RawLog2	RawLog2	RawLog2	RawLog2	RawLog2	RawLog2	RawLog2	RawLog2	RawLog2	RawLog2	RawLog2	RawLog2	RawLog2	RawLog2	RawLog2	RawLog2	RawLog2	RawLog2	RawLog2	RawLog2	RawLog2	RawLog2	RawLog2	RawLog2	RawLog2	RawLog2	RawLog2	RawLog2	RawLog2	RawLog2	RawLog2
	Pa01c-V1	human cell line	-2.07858	-2.97868	0.17672	-0.853	0.54986	0.68066	0.20619	0.58844	-0.91333	2.99459	1.56509	2.00525	-0.87674	-1.96459	-1.74888	-0.30628	0.10084	-0.51632	-2.43902	-0.56783	-1.41035	-0.9129	-0.43308	-0.58095	-0.28413	-0.59782	0.40063	-2.70647	-2.15682	-2.35705	0.64701	0.38924	-0.69571	-1.37497	1.40089	0.0694	0.49929	-1.20479	-0.36223	-0.59946	-0.88149	1.4916	-0.84031	-1.56631	-2.19641	-0.28204	2.54835
	Pa01-V2	human cell line	-1.9585	-3.04007	0.29024	-0.78971	0.6219	0.78063	0.20249	0.54916	-0.72508	3.08613	1.73152	1.84856	-0.9826	-2.05822	-1.57002	-0.15069	0.09058	-0.30159	-2.23728	-0.48416	-1.34696	-0.6642	-0.38654	-0.51891	-0.04614	-0.54719	0.86632	-2.55226	-2.11999	-2.24123	0.77841	0.59548	-0.46946	-1.22862	1.49601	0.22525	0.57586	-1.23763	-0.40061	-0.41769	-0.67741	1.56386	-0.62524	-1.71767	-2.11576	-0.0331	2.71296
	Pa01-Trametinib1	human cell line	-1.72171	-2.74267	0.43558	-0.74513	0.45277	0.74201	0.48436	0.97257	-0.75109	3.5181	1.27469	3.10527	-0.686	-1.695	-1.536	0.02574	0.32278	-0.19977	-2.0625	-0.81866	-0.72474	-0.28368	-0.18112	-0.5371	-0.03353	-0.33042	0.38483	-2.5157	-1.95954	-2.0099	0.99576	0.57415	-0.47014	-1.2649	1.69855	0.35587	0.75541	-1.08407	-0.0231	-0.34371	-0.61713	1.54147	-0.81984	-2.13675	-2.13774	-0.51212	2.33528
	Pa01-Trametinib2	human cell line	-1.73115	-2.69168	0.39393	-0.6879	0.54417	0.78376	0.62437	0.90421	-0.73157	3.38113	1.71501	2.7127	-0.79962	-1.70424	-1.58705	-0.04168	0.24852	-0.2233	-2.21894	-0.37608	-0.88725	-0.53559	-0.24036	-0.52796	0.21019	-0.30334	0.78878	-2.5386	-2.04081	-2.01963	0.95996	0.53255	-0.4072	-1.2465	1.62373	0.2897	0.66814	-1.09079	-0.09896	-0.34235	-0.60877	1.55933	-0.76767	-1.84065	-2.05386	-0.33593	2.57516
	Pa01-BVD1	human cell line	-1.86614	-2.81095	0.40305	-0.73297	0.32801	0.6822	0.36911	1.00053	-0.74623	3.55066	1.64067	2.92452	-0.83132	-1.81782	-1.59693	-0.01181	0.29364	-0.18283	-2.40891	-0.35088	-1.31485	-1.05687	-0.64705	-0.52062	0.10601	-0.22833	0.43599	-2.7111	-2.00128	-2.15743	1.02593	0.50648	-0.55109	-1.29798	1.76187	0.32537	0.92031	-1.0939	-0.12785	-0.4049	-0.65354	1.60876	-0.8676	-2.04081	-2.23226	-0.51934	2.16577
	Pa01-BVD2	human cell line	-1.61841	-2.74675	0.44342	-0.51909	0.60167	0.79762	0.48401	0.96399	-0.54291	3.51721	2.09861	2.62183	-0.79018	-1.78307	-1.4101	0.12269	0.3252	-0.02689	-2.06489	-0.19014	-0.96732	-0.56239	-0.42619	-0.42941	0.08907	-0.16044	0.98055	-2.41238	-1.84881	-2.09214	1.10483	0.65613	-0.30624	-1.09349	1.84865	0.45835	0.98198	-0.98402	-0.15993	-0.28449	-0.57699	1.80203	-0.58898	-1.80447	-2.08353	-0.13905	2.75459
	HPAC-V1	human cell line	-1.8954	-2.58286	0.03096	-0.36954	0.8595	1.18859	0.55334	0.55338	-0.83183	4.47177	1.54231	3.34345	-0.48541	-1.74344	-1.56766	-0.29988	0.62304	0.13678	-1.71047	-0.00497	-0.58182	-0.16855	-0.36634	-0.517	-0.12676	-0.70346	-0.43755	-1.00715	-1.98357	-2.07748	0.65598	0.68017	-0.60275	-1.38319	1.72315	0.24364	0.57842	-0.96947	-0.1727	-0.42011	-0.68786	0.32996	-0.51967	-0.79387	-1.98329	0.35974	3.62182
	HPAC-V2	human cell line	-1.76284	-2.46631	0.28019	-0.12544	1.04887	1.41046	0.84588	0.72403	-0.70239	4.66964	2.27953	3.37782	-0.48566	-1.66908	-1.20232	-0.05605	0.84252	0.52773	-1.51061	0.21316	-0.29521	-0.05179	-0.34597	-0.32352	0.10901	-0.52606	0.05687	-0.8199	-1.77484	-1.92485	0.9357	0.8966	-0.2911	-1.09572	1.99512	0.59073	0.89256	-0.84568	0.00363	-0.19283	-0.39008	0.61532	-0.22743	-0.78835	-1.91189	0.62619	3.68495
	HPAC-Trametinib1	human cell line	-1.7736	-2.56073	0.05492	-0.52528	0.38503	0.89163	0.36844	0.84412	-0.84895	4.25736	0.70356	3.37469	-0.48801	-1.69571	-1.52874	-0.26657	0.61722	0.0397	-2.17228	-0.1397	-0.89757	-0.70063	-0.59394	-0.66406	-0.1478	-0.85896	-0.71876	-1.06032	-2.01067	-1.92066	0.55941	0.41769	-0.65667	-1.4735	1.65869	0.15997	0.56185	-0.98347	-0.01883	-0.42206	-0.68624	0.36889	-0.83099	-1.83018	-2.14276	-0.57574	3.56746
	HPAC-Trametinib2	human cell line	-1.74194	-2.51188	0.23469	-0.41679	0.62676	1.1623	0.63572	0.85406	-0.6934	4.56169	1.17939	3.35194	-0.50894	-1.56603	-1.39226	-0.17345	0.67314	0.27443	-1.93514	0.07359	-0.61306	-0.43088	-0.49647	-0.57705	0.16261	-0.62715	-0.23004	-0.91959	-1.95072	-1.89766	0.82224	0.5965	-0.4505	-1.27339	1.87589	0.38447	0.76985	-0.9793	-0.05066	-0.27775	-0.55036	0.51311	-0.58194	-1.3791	-2.07799	-0.20436	3.74969
	HPAC-BVD1	human cell line	-1.86705	-2.71945	-0.10237	-0.66624	0.24852	0.74526	0.2604	0.85544	-1.00606	3.82312	0.82473	3.2466	-0.56779	-1.66464	-1.65525	-0.32464	0.48744	-0.03012	-2.28838	-0.247	-1.12491	-0.97097	-0.7291	-0.75901	-0.1088	-0.97149	-0.78951	-1.22317	-2.17162	-2.07375	0.50155	0.264	-0.78524	-1.54758	1.60235	0.10196	0.58394	-1.06417	-0.16975	-0.48174	-0.79644	0.40226	-0.95341	-1.72286	-2.20625	-0.62924	3.39524
	HPAC-BVD2	human cell line	-1.90222	-2.79434	-0.02041	-0.46517	0.55533	0.92691	0.58077	0.77123	-0.75267	4.20135	1.68133	3.24533	-0.70385	-1.70744	-1.50758	-0.26431	0.61247	0.27024	-1.75314	0.10295	-0.52983	-0.27952	-0.58356	-0.62389	-0.05003	-0.77091	-0.41745	-1.1934	-2.08793	-2.15887	0.7511	0.4385	-0.55042	-1.35714	1.81434	0.30856	0.81879	-1.04727	-0.20436	-0.41013	-0.60667	0.47836	-0.51094	-1.33217	-2.19807	-0.0674	3.50774
	BVD-Ulixertinib
	V-Vehicle (DMSO)
[truncated: 419 more columns]

## Sheet: Fig.1g
	Western blots showing changes in different phosphorylated-HER2 signals, p-HER3, p-ERK1/2, p-AKT, DUSP4, and DUSP6, in Pa01c and HPAC cells treated with ulixertinib or trametinib for 24 h.

## Sheet: Fig.1h
	Western blots showing changes in p-ERK1/2, DUSP4, and DUSP6 levels in 293T cells transfected with HER1, HER2, or HER3 for 36 h and then treated with DMSO or afatinib for 16 h.

## Sheet: Suppl.Fig.1a &b
	Western blots showing dose-dependent increase of phosphorylated ERK1/2, p90RSK, and cleaved caspase-3 levels in PDAC cells treated with the indicated concentrations of gemcitabine for 24 h
Note:The same blot used for p-p90RSK was also used for p90RSK after stripping, unless the band was too strong to do so. The same applies to p-ERK1/2 and ERK1/2
																				Gemcirtabine (µM)	Pa01c	Pa02c	Pa03c	Pa014c	Pa016c	Capan-1	MIA Paca-2	HPAC					Gemcirtabine (µM)	Pa01c	Pa02c	Pa03c	Pa014c	Pa016c	Capan-1	MIA Paca-2	HPAC
																		p-ERK/ERK1/2		0	1.91979	0.200511	1.07894	0.557797	0.517953	3.1934	0.0584837	0.285551		p-RSK/Total RSK			0	0.581718	0.183767	0.218302	0.145221	0.281659	0.432087	0.26359	0.439625
																				1.25	4.81627	0.28625	4.24791	1.1209	0.615221	6.11541	0.738552	0.505334					1.25	1.0918	0.22132	0.419657	0.309011	0.494582	1.46652	0.603982	0.629611
																				2.5	6.28252	0.552266	3.672	2.20751	0.706304	6.83235	1.64879	0.56326					2.5	1.44823	0.463083	0.474935	0.430129	0.432477	1.64073	0.626665	0.484202
																				5	12.1359	0.419362	2.07675	1.81151	0.701157	6.0359	2.10696	0.564717					5	1.62381	0.271448	0.520445	0.414177	0.415536	1.55589	0.822559	0.80494
																				10	4.30567	0.838928	1.93848	2.30242	0.950179	6.41163	3.0632	0.650428					10	1.1605	0.499099	0.457528	0.397276	0.49228	0.914037	0.650095	0.836371
																				20	3.78867	0.392044	1.3188	2.21908	0.918032	6.43548	1.1979	0.476351					20	1.35619	0.260727	0.394364	0.338964	0.40011	1.01633	0.523341	0.726717
																		p-ERK/ERK1/2												p-RSK/Total RSK							Ratio to the control
																							Ratio to the control
																				0	1	1	1	1	1	1	1	1					0	1	1	1	1	1	1	1	1
																				1.25	2.50875	1.4276	3.93711	2.00952	1.18779	1.91501	12.6284	1.76968					1.25	1.87685	1.20435	1.92237	2.12787	1.75596	3.39403	2.29137	1.43216
																				2.5	3.27251	2.75429	3.40333	3.95756	1.36364	2.13952	28.1923	1.97254					2.5	2.48958	2.51994	2.17559	2.9619	1.53546	3.79721	2.37743	1.1014
																				5	6.32147	2.09146	1.9248	3.24761	1.35371	1.89011	36.0264	1.97764					5	2.79141	1.47713	2.38406	2.85206	1.47532	3.60087	3.1206	1.83097
																				10	2.24279	4.18395	1.79665	4.1277	1.83449	2.00777	52.3771	2.2778					10	1.99495	2.71592	2.09585	2.73567	1.74779	2.1154	2.46631	1.90247
																				20	1.97348	1.95522	1.22231	3.9783	1.77242	2.01524	20.4827	1.66818					20	2.33136	1.41879	1.80651	2.33413	1.42055	2.35213	1.98544	1.65304

## Sheet: Suppl.Fig.1c
	IHC image quantification using ImageJ software show increased p-ERK1/2 staining in different xenograft tumours treated with vehicle or gemcitabine 100 mg/kg by intraperitoneal injection for ~2 weeks.
	Condition	Stain		Condition	Stain			Condition	Stain
	HPNE-control-1-1	0.57		HPNE-control-2-1	17.54			HPNE-control-3-1	14.03
	HPNE-control-1-2	2.51		HPNE-control-2-2	17.35			HPNE-control-3-2	21.26
	HPNE-control-1-3	3.22		HPNE-control-2-3	19.22			HPNE-control-3-3	31.23
	HPNE-control-1-4	0.3		HPNE-control-2-4	21.52			HPNE-control-3-4	32.35
	HPNE-control-1-5	1.8		HPNE-control-2-5	19.5			HPNE-control-3-5	22.89
	HPNE-control-1-6	0.86		HPNE-control-2-6	21.7			HPNE-control-3-6	11.45
	HPNE-control-1-7	6.2		HPNE-control-2-7	18.58			HPNE-control-3-7	9.58
	HPNE-control-1-8	1.28		HPNE-control-2-8	27.65			HPNE-control-3-8	13.3
	HPNE-control-1-9	8.14		HPNE-control-2-9	24.67			HPNE-control-3-9	8.35
	HPNE-control-1-10	2.86		HPNE-control-2-10	24.44			HPNE-control-3-10	24.44
		2.774			21.217				18.888
	HPNE-GEM-1-1	63.15		HPNE-GEM-2-1	41.99			HPNE-GEM-3-1	47.39
	HPNE-GEM-1-2	48.22		HPNE-GEM-2-2	48.4			HPNE-GEM-3-2	47.33
	HPNE-GEM-1-3	52.34		HPNE-GEM-2-3	56.66			HPNE-GEM-3-3	47.52
	HPNE-GEM-1-4	52.04		HPNE-GEM-2-4	51.13			HPNE-GEM-3-4	50.5
	HPNE-GEM-1-5	50.9		HPNE-GEM-2-5	53.02			HPNE-GEM-3-5	49.82
	HPNE-GEM-1-6	54.1		HPNE-GEM-2-6	55			HPNE-GEM-3-6	47.37
	HPNE-GEM-1-7	47.95		HPNE-GEM-2-7	26.94			HPNE-GEM-3-7	44.24
	HPNE-GEM-1-8	53.55		HPNE-GEM-2-8	32.99			HPNE-GEM-3-8	28.15
	HPNE-GEM-1-9	49.16		HPNE-GEM-2-9	30.94			HPNE-GEM-3-9	30.68
	HPNE-GEM-1-10	54.01		HPNE-GEM-2-10	46.98			HPNE-GEM-3-10	35.72
		52.542			48.156				42.872
	Condition	Stain		Condition	Stain			Condition	stain
	KPPC-control-1-1	0.9		KPPC-control-2-4	0.1			KPPC-control-3-1	11.18
	KPPC-control-1-2	0.9		KPPC-control-2-5	0.1			KPPC-control-3-2	8.5
	KPPC-control-1-3	0.4		KPPC-control-2-6	0.1			KPPC-control-3-3	10.8
	KPPC-control-1-4	0.2		KPPC-control-2-7	0.1			KPPC-control-3-4	14.3
	KPPC-control-1-5	0.2		KPPC-control-2-8	0.1			KPPC-control-3-5	8.22
	KPPC-control-1-6	0.2			0.1			KPPC-control-3-6	6.19
	KPPC-control-1-7	0.2						KPPC-control-3-7	7.37
	KPPC-control-1-8	0.2						KPPC-control-3-8	5.25
								KPPC-control-3-9	3.72
								KPPC-control-3-10	3.01
		0.4							7.854
				HPNE-GEM-2-1	21.4			HPNE-GEM-3-1	34.4
	HPNE-GEM-1-4	16.4		HPNE-GEM-2-4	37.5			HPNE-GEM-3-2	36
	HPNE-GEM-1-5	17.1		HPNE-GEM-2-5	26.5			HPNE-GEM-3-3	31.1
	HPNE-GEM-1-6	16.1		HPNE-GEM-2-6	36.2			HPNE-GEM-3-4	35.3
	HPNE-GEM-1-8	45.7		HPNE-GEM-2-7	29.7			HPNE-GEM-3-5	44.05
	HPNE-GEM-1-9	33.7		HPNE-GEM-2-8	28.6			HPNE-GEM-3-6	38.9
	HPNE-GEM-1-10	34.9		HPNE-GEM-2-9	33.02			HPNE-GEM-3-7	23.3
		27.3167		HPNE-GEM-2-10	49.4			HPNE-GEM-3-8	31.6
					48.156			HPNE-GEM-3-9	23.36
									33.1122
	Condition	Stain		Condition	Stain			Condition	Stain
	Pa01c-control-1-1	51.8		Pa01c-control-2-1	16.3			Pa01c-control-3-1	0.6
	Pa01c-control-1-2	20.8		Pa01c-control-2-2	0.1			Pa01c-control-3-2	2.3
	Pa01c-control-1-3	4.3		Pa01c-control-2-3	2.5			Pa01c-control-3-3	7.4
	Pa01c-control-1-4	19.12		Pa01c-control-2-4	31.4			Pa01c-control-3-4	1.6
	Pa01c-control-1-5	0.4		Pa01c-control-2-5	18.3			Pa01c-control-3-5	1.6
	Pa01c-control-1-6	0.6		Pa01c-control-2-6	11.4			Pa01c-control-3-6	2.2
	Pa01c-control-1-7	0.5		Pa01c-control-2-7	18.58			Pa01c-control-3-7	3.2
	Pa01c-control-1-8	19.9		Pa01c-control-2-8	30.15			Pa01c-control-3-8	5.6
	Pa01c-control-1-9	1.19		Pa01c-control-2-9	4.4			Pa01c-control-3-9	6.8
	Pa01c-control-1-10	0.28		Pa01c-control-2-10	1.2			Pa01c-control-3-10	3.2
		11.889			13.433				3.45
	Pa01c-GEM-1-1	16.3		Pa01c-GEM-2-1	41.99			Pa01c-GEM-3-1	73
	Pa01c-GEM-1-2	14.4		Pa01c-GEM-2-2	48.4			Pa01c-GEM-3-2	76.6
	Pa01c-GEM-1-3	34.6		Pa01c-GEM-2-3	56.66			Pa01c-GEM-3-3	71.8
	Pa01c-GEM-1-4	51.3		Pa01c-GEM-2-4	51.13			Pa01c-GEM-3-4	68.6
	Pa01c-GEM-1-5	28.4		Pa01c-GEM-2-5	53.02			Pa01c-GEM-3-5	67.1
	Pa01c-GEM-1-6	41.3		Pa01c-GEM-2-6	55			Pa01c-GEM-3-6	64.5
	Pa01c-GEM-1-7	51.8		Pa01c-GEM-2-7	26.94			Pa01c-GEM-3-7	64.12
	Pa01c-GEM-1-8	59.7		Pa01c-GEM-2-8	32.99			Pa01c-GEM-3-8	58.9
	Pa01c-GEM-1-9	48.15		Pa01c-GEM-2-9	30.94			Pa01c-GEM-3-9	79.6
	Pa01c-GEM-1-10	54.01		Pa01c-GEM-2-10	46.98			Pa01c-GEM-3-10	86.9
		39.996			48.156				71.112
	Condition	Stain		Condition	Stain			Condition	Stain
	MIA PaCa-2-control-1-1	0.3		MIA PaCa-2-control-2-1	1.1			MIA PaCa-2-control-3-1	5.55
	MIA PaCa-2-control-1-2	0.8		MIA PaCa-2-control-2-2	2.2			MIA PaCa-2-control-3-2	5.72
	MIA PaCa-2-control-1-3	1.14		MIA PaCa-2-control-2-3	2.13			MIA PaCa-2-control-3-3	3.22
	MIA PaCa-2-control-1-4	0.79		MIA PaCa-2-control-2-4	13.1			MIA PaCa-2-control-3-4	1.9
	MIA PaCa-2-control-1-5	1.14		MIA PaCa-2-control-2-5	1.2			MIA PaCa-2-control-3-5	2.5
	MIA PaCa-2-control-1-6	1.32		MIA PaCa-2-control-2-6	1.05			MIA PaCa-2-control-3-6	1.06
	MIA PaCa-2-control-1-7	1		MIA PaCa-2-control-2-7	2.73			MIA PaCa-2-control-3-7	0.8
	MIA PaCa-2-control-1-8	1.4		MIA PaCa-2-control-2-8	2.55			MIA PaCa-2-control-3-8	0.3
	MIA PaCa-2-control-1-9	3.15		MIA PaCa-2-control-2-9	2.54			MIA PaCa-2-control-3-9	0.42
	MIA PaCa-2-control-1-10	1.2		MIA PaCa-2-control-2-10	2.35			MIA PaCa-2-control-3-10	0.41
		1.224			3.095				2.188
	MIA PaCa-2-GEM-1-1	28.9		MIA PaCa-2-GEM-2-1	33.11			MIA PaCa-2-GEM-3-1	39.8
	MIA PaCa-2-GEM-1-2	26.13		MIA PaCa-2-GEM-2-2	38.3			MIA PaCa-2-GEM-3-2	44.53
	MIA PaCa-2-GEM-1-3	37.24		MIA PaCa-2-GEM-2-3	35.8			MIA PaCa-2-GEM-3-3	35.06
	MIA PaCa-2-GEM-1-4	37.54		MIA PaCa-2-GEM-2-4	36.6			MIA PaCa-2-GEM-3-4	39.44
	MIA PaCa-2-GEM-1-5	27.5		MIA PaCa-2-GEM-2-5	32			MIA PaCa-2-GEM-3-5	35.02
	MIA PaCa-2-GEM-1-6	25.36		MIA PaCa-2-GEM-2-6	32			MIA PaCa-2-GEM-3-6	32.37
	MIA PaCa-2-GEM-1-7	24.8		MIA PaCa-2-GEM-2-7	38.06			MIA PaCa-2-GEM-3-7	15
	MIA PaCa-2-GEM-1-8	23.5		MIA PaCa-2-GEM-2-8	29.5			MIA PaCa-2-GEM-3-8	49.7
	MIA PaCa-2-GEM-1-9	22.7		MIA PaCa-2-GEM-2-9	38.06			MIA PaCa-2-GEM-3-9	40.1
	MIA PaCa-2-GEM-1-10	21.3		MIA PaCa-2-GEM-2-10	41.06			MIA PaCa-2-GEM-3-10	37.05
		27.497			40.74				36.807

## Sheet: Suppl.Fig.1d & e
Western blots showing dose-dependent changes of phosphorylated ERK1/2, p90RSK, and cleaved caspase-3 levels in different PDAC cells treated with the indicated concentrations of ulixertinib for 24 h
	Note:The same blot used for p-p90RSK was also used for p90RSK after stripping, unless the band was too strong to do so. The same applies to p-ERK1/2 and ERK1/2
															Densitometric quantification of serial p-ERK1/2: GAPDH and p-p90RSK: p90RSK ratios of the indicated cells lines treated with different concentrations of ulixertinib for 24 h.
																		Ulixertinib (µM)	Pa01c	Pa02c	Pa03c	Pa014c	Pa016c	Capan-1	MIA Paca-2	HPAC					Ulixertinib (µM)	Pa01c	Pa02c	Pa03c	Pa014c	Pa016c	Capan-1	MIA Paca-2	HPAC
																	p-ERK/ERK1/2	0	0.773427	0.0249018	0.195265	0.478302	0.125295	0.327722	0.0977645	0.539891				p-RSK/Total RSK	0	3.17792	2.24429	0.736324	0.894915	1.68651	0.66184	2.16743	0.965814
																		0.5	2.25345	0.418405	0.904842	2.71055	0.766101	1.82007	0.639131	5.86375					0.5	1.36514	1.09839	0.740915	0.570768	0.748644	0.128557	0.774899	0.415466
																		1	1.85484	0.36693	1.16604	1.72953	0.698986	1.8724	0.608827	4.12065					1	0.911506	1.21213	0.488411	0.524798	0.695956	0.0969232	0.397465	0.205685
																		2	1.43052	0.381155	1.1947	2.24475	0.520956	1.75135	1.09408	2.79675					2	1.17184	0.702949	0.335526	0.464479	0.556387	0.0705351	0.374788	0.23246
																		4	2.08981	0.403689	1.01201	2.66581	0.810544	2.42645	1.40617	3.32064					4	0.929236	0.422171	0.180667	0.488215	0.434553	0.0226393	0.573071	0.120582
																	p-ERK/ERK1/2
																						Ratio to the control								p-RSK/Total RSK					Ratio to the control
																		0	1	1	1	1	1	1	1	1					0	1	1	1	1	1	1	1	1
																		0.5	2.9136	16.8022	4.63392	5.66702	6.11436	5.5537	6.53746	10.861					0.5	0.429569	0.489415	1.00623	0.63779	0.443903	0.194242	0.357519	0.430171
																		1	2.3982	14.735	5.9716	3.61599	5.57871	5.71338	6.22749	7.63238					1	0.286825	0.540097	0.663311	0.586422	0.412661	0.146445	0.183381	0.212966
																		2	1.84958	15.3063	6.11836	4.69318	4.15782	5.344	11.191	5.18021					2	0.368744	0.313217	0.455677	0.51902	0.329905	0.106574	0.172918	0.240688
																		4	2.70202	16.2112	5.18275	5.57349	6.46906	7.40399	14.3832	6.15057					4	0.292404	0.188109	0.245364	0.545543	0.257664	0.0342067	0.264401	0.12485

## Sheet: Suppl.Fig.1f
	Analyses of ulixertinib in combination with gemcitabine in five indicated PDAC lines as represented by combination indices (CI) calculated using Compusyn software
	Pa01c												Pa014c
	Total dose	Fraction affected					CI						Total dose	Fraction affected					CI
		EXP-1	EXP-2	EXP-3	EXP-4	Average	EXP-1	EXP-2	EXP-3	EXP-4				EXP-1	EXP-2	EXP-3	EXP-4	Average	EXP-1	EXP-2	EXP-3	EXP-4
	1.5	0.41	0.2	0.36	0.35	0.33	0.1	4.18	0.09	0.09			1.5	0.39	0.41	0.63		0.476667	0.22	0.17	0.04
	3	0.42	0.3	0.39	0.39	0.375	0.18	0.15	0.13	0.13			3	0.48	0.5	0.55		0.51	0.15	0.11	5.8
	6	0.4	0.28	0.26	0.19	0.2825	0.41	0.57	3.01	2.8			6	0.56	0.47	0.68		0.57	0.16	0.3	0.01
	12	0.65	0.4	0.46	0.3	0.4525	0.15	0.04	0.34	1.18			12	0.52	0.54	0.72		0.593333	0.41	0.32	0.002
	24	0.37	0.39	0.44	0.4	0.4	2.29	0.09	0.74	0.99			24	0.65	0.55	0.78		0.66	0.42	0.61	8e-05
	48	0.49	0.43	0.52	0.43	0.4675	1.72	0.07	0.98	1.7			48	0.58	0.57			0.575	1.14	1
	Pa02c												Capan-1
	Total dose	Fraction affected					CI						Total dose	Fraction affected					CI
		EXP-1	EXP-2	EXP-3	EXP-4	Average	EXP-1	EXP-2	EXP-3	EXP-4				EXP-1	EXP-2	EXP-3	EXP-4	Average	EXP-1	EXP-2	EXP-3	EXP-4
	1.5	0.35	0.22	0.11		0.226667	0.22	0.39	3				1.5	0.36	0.33	0.59		0.426667	0.61	0.69	0.06
	3	0.48	0.26	0.2		0.313333	0.12	0.5	1.51				3	0.42	0.48	0.55		0.483333	0.78	0.33	0.22
	6	0.37	0.35	0.18		0.3	0.69	0.36	5.47				6	0.55	0.47	0.68		0.566667	0.64	0.76	0.09
	12	0.4	0.34	0.17		0.303333	1.03	0.76	1.83				12	0.64	0.56	0.54		0.58	0.66	0.67	0.89
	24	0.57	0.46	0.37		0.466667	0.38	0.54	0.91				24	0.72	0.57	0.58		0.623333	0.68	1.16	1.17
	48	0.55	0.44	0.6		0.53	0.93	1.22	0.2				48	0.8	0.65	0.68		0.71	0.63	1.11	0.73
	Pa03c												HPAC
	Total dose	Fraction affected					CI						Total dose	Fraction affected					CI
		EXP-1	EXP-2	EXP-3	EXP-4	Average	EXP-1	EXP-2	EXP-3	EXP-4				EXP-1	EXP-2	EXP-3	EXP-4	Average	EXP-1	EXP-2	EXP-3	EXP-4
	1.5	0.52	0.51	0.33	0.36	0.43	0.51	0.52	1.6	1.11			1.5	0.41	0.16			0.285	0.09	1420000000000
	3	0.68	0.7	0.56	0.49	0.6075	0.22	0.2	0.25	0.39			3	0.45	0.31			0.38	0.08	0.08
	6	0.66	0.69	0.58	0.52	0.6125	0.51	0.44	0.42	0.56			6	0.43	0.2			0.315	0.23	1.6
	12	0.77	0.77	0.7	0.62	0.715	0.35	0.38	0.29	0.38			12	0.52	0.32			0.42	0.14	0.32
	24	0.78	0.68	0.73	0.67	0.715	0.58	1.84	0.45	0.45			24	0.48	0.27			0.375	0.41	0.77
	48	0.81	0.73	0.78	0.75	0.7675	0.83	2.2	0.63	0.45			48	0.56	0.39			0.475	0.33	0.95

[truncated: 56 more sheets: Suppl.Fig.1g, Suppl.Fig.1h, Fig.2a, Fig.2b, Fig.2c, Fig.2d, Fig.2e, Fig.2f, Suppl.Fig.2a &b, Suppl.Fig.2c, Suppl.Fig.2d, Suppl.Fig.2f, Suppl.Fig.2g, Fig.3b, Fig.3c, Fig.3d, Fig.3e, Fig.3f, Fig.3g, Suppl.Fig.3a …]
